# Supplementary material for: A Dispersion Corrected DFT Investigation of the Inclusion Complexation of Dexamethasone with β-Cyclodextrin and Molecular Docking Study of Its Potential Activity against COVID-19
Source: Molecules. 2021 Dec 15;26(24):7622. doi: 10.3390/molecules26247622 (PMC8708408; doi:10.3390/molecules26247622)
Supplement: Supplementary file 1 [file molecules-26-07622-s001.zip]

Archive with 1 entries (1 files):
- molecules-1485390-supplementary.pdf
